# Supplementary material for: Trends in Hidradenitis Suppurativa Disease Severity and Quality of Life Outcome Measures: Scoping Review
Source: JMIR Dermatol. 2021 Oct 1;4(2):e27869. doi: 10.2196/27869 (PMC10334968; doi:10.2196/27869)
Supplement: Multimedia Appendix 1 [file derma_v4i2e27869_app1.xlsx]

## Sheet: PubMed Search Strategy
Multimedia Appendix 1. PubMed Search Strategy
Search number	Search terms	Search Details	Results (number of publications)
1	(hidradenitis suppurativa) OR (acne inversa)	"hidradenitis suppurativa"[MeSH Terms] OR ("hidradenitis"[All Fields] AND "suppurativa"[All Fields]) OR "hidradenitis suppurativa"[All Fields] OR ("hidradenitis suppurativa"[MeSH Terms] OR ("hidradenitis"[All Fields] AND "suppurativa"[All Fields]) OR "hidradenitis suppurativa"[All Fields] OR ("acne"[All Fields] AND "inversa"[All Fields]) OR "acne inversa"[All Fields])	3226
2	(randomized controlled trial) OR (RCT)	"randomized controlled trial"[Publication Type] OR "randomized controlled trials as topic"[MeSH Terms] OR "randomized controlled trial"[All Fields] OR "randomised controlled trial"[All Fields] OR "RCT"[All Fields]	708184
3	(((Patient reported outcome measures) OR (PROM)) OR (PRO)) OR (PROS)	"patient reported outcome measures"[MeSH Terms] OR ("patient"[All Fields] AND "reported"[All Fields] AND "outcome"[All Fields] AND "measures"[All Fields]) OR "patient reported outcome measures"[All Fields] OR ("fetal membranes, premature rupture"[MeSH Terms] OR ("fetal"[All Fields] AND "membranes"[All Fields] AND "premature"[All Fields] AND "rupture"[All Fields]) OR "premature rupture fetal membr…	282850
4	(HS severity)) OR (severity of HS)) OR (outcomes)) OR (treatment response tools)) OR (sartorius scale)) OR (modified sartorius scale)) OR (Hurley stage)	(("hisp sacra"[Journal] OR "hs"[All Fields]) AND ("sever"[All Fields] OR "severe"[All Fields] OR "severed"[All Fields] OR "severely"[All Fields] OR "severer"[All Fields] OR "severes"[All Fields] OR "severing"[All Fields] OR "severities"[All Fields] OR "severity"[All Fields] OR "severs"[All Fields])) OR (("sever"[All Fields] OR "severe"[All Fields] OR "severed"[All Fields] OR "severely"[All Fields…	2681438
5	(((((((((quality of life) OR (QOL)) OR (QoL))	"quality of life"[MeSH Terms] OR ("quality"[All Fields] AND "life"[All Fields]) OR "quality of life"[All Fields] OR "qol"[All Fields] OR "qol"[All Fields]	433393
6	((((Patient reported outcome measures) OR (PROM)) OR (PRO)) OR (PROS)) OR ((((((((((quality of life) OR (QOL)) OR (QoL)))	"patient reported outcome measures"[MeSH Terms] OR ("patient"[All Fields] AND "reported"[All Fields] AND "outcome"[All Fields] AND "measures"[All Fields]) OR "patient reported outcome measures"[All Fields] OR ("fetal membranes, premature rupture"[MeSH Terms] OR ("fetal"[All Fields] AND "membranes"[All Fields] AND "premature"[All Fields] AND "rupture"[All Fields]) OR "premature rupture fetal membr…	703065
7	(((((Patient reported outcome measures) OR (PROM)) OR (PRO)) OR (PROS)) OR ((((((((((quality of life) OR (QOL)) OR (QoL)))) OR ((HS severity)) OR (severity of HS)) OR (outcomes)) OR (treatment response tools)) OR (sartorius scale)) OR (modified sartorius scale)) OR (Hurley stage))	"patient reported outcome measures"[MeSH Terms] OR ("patient"[All Fields] AND "reported"[All Fields] AND "outcome"[All Fields] AND "measures"[All Fields]) OR "patient reported outcome measures"[All Fields] OR ("fetal membranes, premature rupture"[MeSH Terms] OR ("fetal"[All Fields] AND "membranes"[All Fields] AND "premature"[All Fields] AND "rupture"[All Fields]) OR "premature rupture fetal membr…	3175688
8	(((hidradenitis suppurativa) OR (acne inversa)) AND ((randomized controlled trial) OR (RCT))) AND ((((((Patient reported outcome measures) OR (PROM)) OR (PRO)) OR (PROS)) OR ((((((((((quality of life) OR (QOL)) OR (QoL)))) OR ((HS severity)) OR (severity of HS)) OR (outcomes)) OR (treatment response tools)) OR (sartorius scale)) OR (modified sartorius scale)) OR (Hurley stage)))	("hidradenitis suppurativa"[MeSH Terms] OR ("hidradenitis"[All Fields] AND "suppurativa"[All Fields]) OR "hidradenitis suppurativa"[All Fields] OR ("hidradenitis suppurativa"[MeSH Terms] OR ("hidradenitis"[All Fields] AND "suppurativa"[All Fields]) OR "hidradenitis suppurativa"[All Fields] OR ("acne"[All Fields] AND "inversa"[All Fields]) OR "acne inversa"[All Fields])) AND ("randomized controlle…	50

## Sheet: Web of Science Search Strategy
Web of Science Search Strategy
Search number	Search terms	Results (number of publications)
#1	TS=Hidradenitis suppurativa OR TS=acne inversa Indexes=SCI-EXPANDED, SSCI, A&HCI, ESCI Timespan=All years	4034
#2	TS= Randomized controlled trial OR TS=RCT	441425
#3	TS= Patient reported outcome measures OR TS= PROM OR TS= PRO OR TS= PROS Indexes=SCI-EXPANDED, SSCI, A&HCI, ESCI Timespan=All years	347377
#4	TS=quality of life OR TS= QOL OR TS=QoL	529659
#5	#4 OR #3	852138
#6	TS=HS severity OR TS=severity of HS OR TS=outcomes OR TS=treatment response tools OR TS=sartorius scale OR TS= modified sartorius scale OR TS=Hurley stage Indexes=SCI-EXPANDED, SSCI, A&HCI, ESCI Timespan=All years	2305546
#7	#6 OR #5	2921296
#8	#7 AND #2 AND #1	43

## Sheet: Embase Search Strategy
Embase Search Strategy
Search number	Search terms	Results (number of publications)
#1	'hidradenitis suppurativa' OR 'acne inversa'	4592
#2	'randomized controlled trial' OR 'rct'	885582
#3	'patient reported outcome measures' OR 'prom' OR 'pros' OR 'pro'	401761
#4	'hs severity' OR 'severity of hs' OR 'outcomes' OR 'treatment response tools' OR 'sartorius scale' OR 'modified sartorius scale' OR 'hurley stage'	1717354
#5	'quality of life' OR 'qol'	630177
#6	#3 OR #5	1017290
#7	#4 OR #6	2571352
#8	#1 AND #2 AND #7	76

## Sheet: Cochrane Search Strategy
Cochrane Database Search Strategy
Search number	Search terms	Results (number of publications)
#1	(randomized clinical trial):ti,ab,kw OR (RCT):ti,ab,kw OR (experimental randomized trial):ti,ab,kw (Word variations have been searched)	58529
#2	("hidradenitis suppurativa"):ti,ab,kw (Word variations have been searched)	237
#3	(quality of life):ti,ab,kw OR (QOL):ti,ab,kw OR (QoL):ti,ab,kw in Trials (Word variations have been searched)	122837
#4	(patient reported outcome measures):ti,ab,kw OR (PROM):ti,ab,kw OR (PRO):ti,ab,kw OR (PROS):ti,ab,kw (Word variations have been searched) in Trials	54590
#5	#3 OR #4	164392
#6	(HS severity):ti,ab,kw OR (severity of HS)ti,ab,kw OR (outcomes)ti,ab,kw OROR (treatment response tools)ti,ab,kw OR (sartorius scale)ti,ab,kw OR (modified sartorius scale)ti,ab,kw OR (Hurley stage)ti,ab,kw	607
#7	#5 OR #6	164833
#8	#`1 AND #2 AND #7	64
