# Supplementary material for: Trends in Hidradenitis Suppurativa Disease Severity and Quality of Life Outcome Measures: Scoping Review
Source: JMIR Dermatol. 2021 Oct 1;4(2):e27869. doi: 10.2196/27869 (PMC10334968; doi:10.2196/27869)
Supplement: Multimedia Appendix 2 [file derma_v4i2e27869_app2.xlsx]

## Sheet: Sheet1
Multimedia Appendix 2. Study characteristics and evidence levels.
Publication: Author (Year)	Level of Evidence	Number of Participants	Disease Severity Outcome Measures	Quality of Life Outcome Measures
Mortimer et al.10 (1986)	2b	18	PGA	Patient Global Assessment
Miller et al.11 (2011)	1b	21	Sartorius Scale Days with Lesions PGA Manchester Post-Inflammatory Scar Scoring AE	Pain using Visual Analog Scale DLQI
Lee et al.12 (2009)	1b	15	PGA Number of Lesions AE	DLQI Pain using Visual Analog Scale Patient Global Assessment
Yildiz et al.13 (2016)	1b	43	Sartorius Scale HSSI ESR CRP	DLQI Pain using Visual Analog Scale
Kimball et al. 14 (2012)	1b	154	HS PGA Mean Improvement MSS CRP	DLQI PHQ-9 WPAI-SHP
Gottlieb et al.15 (2016)	1b	110	HS PGA HiSCR	Pain using Visual Analog Scale
Vossen et al.16 (2019)	2b	9	HiSCR	Patient Self Assessment: HS Flare Pain and Pruritus
Giamarellos-Bourboulis et al.17 (2007)	2b	10	HiSCR Hair Follicle Count AE	DLQI Patient Self-Assessment: Pain, Pruritus and Disease Burden using Numeric Rating Scale
Grimstad et al.19 (2020)	2b	20	Number of Lesions AN Count	DLQI HS-Related Impairment of General Health using Visual Analog Scale Pain using Visual Analog Scale
Abdel Azim et al.20 (2018)	2b	20	PGA Hurley Stage Histologic Assessment Recurrence Degree of Mean Improvement using Visual Analog Scale	Patient Satisfaction using Visual Analog Scale
Wilden et al.21 (2019)	1b	43	Hurley Stage Number of Active Lesions	DLQI
Xu et al.22 (2011)	2b	19	Modified HS-LASI Histologic Changes	Patient/Participant Global Assessment
Grant et al.23 (2009)	1b	38	HSSI PGA Mean Improvement	DLQI Number of Dressing Changes per Week
Fajgenbaum et al.24 (2020)	2b	32	Average Days to Lesion Resolution Recurrence	Patient Satisfaction Pain using Visual Analog Scale
Zouboulis et al.25 (2018)	1b	151	HiSCR Incidence of HS flare MSS CRP Levels	DLQI Pain using Numeric Rating Scale
Kanni et al.26 (2018)	1b	20	HiSCR PGA MSS Time to First HS Exacerbation Cytokine Levels Ultrasound Findings (Vascularity; Depth of Lesions)	DLQI HS Pain and Severity using Visual Analog Scale
Tierney et al.27 (2009)	1b	22	HS-LASI Modified HS-LASI Hurley Stage	Not Reported
Tzanetakou et al.28 (2015)	1b	20	HiSCR Sartorius Score Disease Activity Score New Exacerbation Cytokine Production AE	DLQI Pain Using Visual Analog Scale Self-Assessment of Disease Severity and Impression
Buimer et al.29 (2008)	2b	200	Wound Healing Recurrence	Not Reported
Jemec et al.30 (1998)	2b	46	Physician Global Evaluation AN Count	Patient Global Evaluation using Visual Analog Scale Soreness using visual Analog Scale
Adams et al.31 (2010)	2b	15	PGA Number of Lesions	DLQI Patient Global Assssment Pain using Visual Analog Scale
Highton et al.32 (2011)	2b	18	Sartorius Scale	Patient Satisfaction
Kimball et al.33 (2011)	1b	633	HiSCR AN Count MSS CRP Levels	DLQI Pain using Numerical Rating Score
Scheinfeld et al.34 (2016)	1b	154	Not Reported	Pain using Visual Analog Scale PHQ9
Jemec et al.35 (2015)	2b	Not Reported	AN Count	Global satisfaction TSQM
Kimball et al.36 (2015)	2b	Not Reported	HiSCR	Not Reported
Kimball et al.37 (2016)	1b	132	HiSCR HS PGA MSS	Pain using Visual Analog Scale
Kimball et al.38 (2019)	2b	Not Reported	HiSCR Hurley Stage HS PGA Time to Lesion Loss	Not Reported
Kimball et al.39 (2016)	2b	Not Reported	HiSCR AE	Not Reported
Armstrong et al.40 (2014)	2b	Not Reported	Not Reported	DLQI HS Related Skin Pain
Armstrong et al.41 (2015)	2b	Not Reported	Not Reported	DLQI EQ-5D
Gotlieb et al.42 (2014)	1b	93	HiSCR HS PGA	Not Reported
Gulliver et al.43 (2017)	2b	326	HiSCR	Not Reported
Okun et al.44 (2013)	2b	154	HiSCR Sartorius Scale PGA	DLQI WPAI-SHP Patient Global Assessment Pain using visual Analog Scale
Fadel, Tawfik45 (2015)	2b	11	Modified HS-LASI Lesion Resolution Hurley Stage	Not Reported
Mrowietz et al.46 (2012)	2b	Not Reported	Sartorius Score AN Count	DLQI WPAI-SHP
Giamarellos-Bourboulis et al.47 (2019)	2b	Not Reported	HiSCR	Not Reported
Giamarellos-Bourboulis et al.48 (2017)	1b	596	HiSCR	Not Reported
Andersen et al.49 (2020)	2b	17	HiSCR MSS	Not Reported
Schultheis et al.50 (2021)	2b	81	IHS4 HiSCR	DLQI Pain using Normal Rating Scale HADS
